# Supplementary material for: Low Antioxidant Glutathione Levels Lead to Longer Telomeres: A Sex-Specific Link to Longevity?
Source: Integr Org Biol. 2023 Sep 23;5(1):obad034. doi: 10.1093/iob/obad034 (PMC10519275; doi:10.1093/iob/obad034)
Supplement: obad034_Supplemental_Files [file obad034_supplemental_files.zip]

Archive with 2 entries (2 files):
- Dataset for ms BSO-TL.xlsx
- Supplementary material.pdf
