# Supplementary material for: Low Antioxidant Glutathione Levels Lead to Longer Telomeres: A Sex-Specific Link to Longevity?
Source: Integr Org Biol. 2023 Sep 23;5(1):obad034. doi: 10.1093/iob/obad034 (PMC10519275; doi:10.1093/iob/obad034)
Supplement: obad034_Supplemental_Files [file obad034_supplemental_files.zip › Dataset for ms BSO-TL.xlsx]

## Sheet: REPOSITORIO 
cage	id.brood	ID	trat.bso	sex	age.4d	age.14d	age.100d	body.mass.4d	body.mass.14d	body.mass.100d	body.mass.increase.from4dto14d	body.mass.increase.from4dto100d	release.event	censored	longevity	latency.to.breed	n.egg1reprod	n.egg1reprod.eclo	n.egg1reprod.no.eclo	reproductive.treatment	glutathione.14d	lab.session.glutathione.14d	plate.id.14d	telomere.length.14d	plate.id.100d	telomere.length.100d	gshpresid	gshpresid.factor	total1stdresid	total1stdresid.factor
53	97	1	BSO	Males	6	14	109	5	8.7	12	3.7	7	first	0	1572	65	6	5	1	reduced	3.536	3	11	0.717876	11	0.0605344	0.0488836	Low	-2.59303	Low
5	11	2	Control	Females	6	14	86	3.9	5.9	11.2	2	7.3	first	1	1254	61	4	2	2	enlarged	4.4608	2	12	0.460728	12	0.355729	0.00234562	High	-0.46241	Low
5	11	3	Control	Males	6	14	81	3.5	6.8	12.3	3.3	8.8	first	0	1465	49	5	2	3	enlarged	4.4082	2	12	0.48765	12	0.359098	-0.0502544	High	-0.450484	Low
5	10	4	Control	Females	8	16	128	4	8.5	12	4.5	8	first	1	507	44	1	1	0		4.9696	2	12	0.00493061	12	0.365694	-0.275167	Low	-0.535318	Low
8	19	5	Control	Females	8	16	110	5.5	9.4	13.5	3.9	8	first	1	1979	91	5	5	0	reduced	3.408	2	12	0.418856	12	0.379157	-0.149207	Low	-0.509847	Low
77	134	6	BSO	Males	6	14	106	5	10.1	14.3	5.1	9.3	second	0	1541	42	4	3	1	reduced	4.2112	6	1	0.445476	1	0.382081	0.414395	High	-0.133586	Low
53	98	7	BSO	Males	7	15	83	6.2	10.6	14.6	4.4	8.4	second	1	2407	172	7	1	6		3.152	6	1	0.36615	1	0.418355	-0.653846	Low	-0.0227151	High
60	105	8	BSO	Males	4	12	82	4	10.8	13.1	6.8	9.1	second	1	1815	67	4	2	2	enlarged	5.6992	6	1	0.0832618	1	0.419661	1.04583	High	-0.197743	Low
2	5	9	Control	Males	8	16	84	6.5	10.1	12.9	3.6	6.4	second	0	1531	56	3	2	1	reduced	3.4038	5	1	0.562316	1	0.424611	-0.457825	Low	-0.283187	Low
50	93	10	BSO	Males	5	13	81	5.2	10.8	12.5	5.6	7.3	second	1	1967	35	3	1	2		3.936	5	1	0.424546	1	0.4317	-0.0588105	Low	-0.232472	Low
13	32	11	BSO	Females	6	14	79	4.2	9.6	13.1	5.4	8.9	second	0	295	67	5	3	2	enlarged	6.4864	10	3	1.06248	4	0.43576	1.04765	High	-1.6841	Low
37	76	12	Control	Males	4	12	84	4.8	11.3	13.1	6.5	8.3	second	0	2072	74	4	4	0	enlarged	4.6816	6	2	0.579418	2	0.437624	-0.0849273	Low	-0.566658	Low
18	38	13	BSO	Males	5	13	128	4.2	8.6	13.8	4.4	9.6	first	1	2807	110	4	4	0	reduced	4.0128	3	12	0.506337	12	0.453369	-0.0203461	Low	-0.310662	Low
51	96	14	BSO	Males	6	14	86	5.6	12.3	14.3	6.7	8.7	second	0	247	42					3.3664	6	1	0.503384	1	0.464376	-0.391953	Low	-0.151776	Low
6	14	15	BSO	Males	5	13	85	5.5	12.7	16.1	7.2	10.6	second	1	2088	144	3	1	2		5.04	6	1	0.541292	1	0.465113	0.586577	High	-0.242486	Low
69	121	16	Control	Males	6	14	105	5	10.7	13.5	5.7	8.5	first	1	1856	72	5	1	4		4.4192	4	11	0.453111	11	0.466079	-0.259612	Low	-0.904086	Low
8	19	17	BSO	Males	6	14	103	4.5	8.5	12.1	4	7.6	first	1	983						3.1136	2	12	0.709191	12	0.466867	0.177097	High	-0.224123	Low
1	2	18	Control	Males	5	13	87	4.1	11.4	13.8	7.3	9.7	second	0	927	177	4	4	0		6.8288	5	1	0.444202	1	0.469259	0.952106	High	-0.139965	Low
74	127	19	Control	Males	6	14	86	6.2	11.1	13.6	4.9	7.4	second	1	2358	161	5	5	0		4.1216	5	1	0.575508	1	0.475995	-0.502083	Low	-0.0243643	High
10	24	20	BSO	Females	6	14	122	4.5	12.1	16.2	7.6	11.7	first	1	2662	47	4	3	1	reduced	4.112	3	12	0.602262	12	0.487094	-0.339885	Low	-0.379206	Low
24	48	21	BSO	Females	6	14	85	4.2	10.2	14.8	6	10.6	second	1	1399	70	5	5	0	reduced	4.48	7	2	0.50902	2	0.487434	-0.405421	Low	-0.621449	Low
8	20	22	BSO	Males	5	13	87	4.5	11.7	14	7.2	9.5	second	0	1293	37	2	1	1		3.8048	6	2	0.945092	2	0.487936	0.0731359	High	-0.483442	Low
18	39	23	BSO	Males	5	13	85	5	10.2	13.6	5.2	8.6	second	1	2719	174	7	7	0		5.2752	6	1	0.47136	1	0.48874	0.50479	High	-0.0560299	High
74	127	24	Control	Males	6	14	88	5.1	11	12.9	5.9	7.8	second	1	1818	49	4	4	0	reduced	4.4448	5	1	0.482802	1	0.495467	-0.178883	Low	0.0347541	High
65	114	25	Control	Males	8	16	100	5	11.4	15.9	6.4	10.9	second	1	2160	93	4	2	2	reduced	4.6272	6	1	0.336569	1	0.502981	-0.107157	Low	-0.0600176	Low
15	34	26	Control	Males	6	14	113	5.2	11.6	15	6.4	9.8	first	1	2774	30	4	4	0	reduced	3.4048	3	12	0.638379	12	0.511823	-0.59248	Low	-0.16771	Low
66	115	27	BSO	Females	7	15	97	4	7.9	12.2	3.9	8.2	first	0	1827	49	5	4	1	reduced	3.3024	4	11	0.652329	11	0.513857	0.18467	High	-0.697949	Low
62	109	28	Control	Males	4	12	84	4.3	11.1	13.3	6.8	9	second	0	465	107	4	3	1	enlarged	3.728	6	1	0.56088	1	0.516526	-0.54928	Low	-0.198694	Low
80	138	29	Control	Males	4	12	84	4.4	11.8	14.6	7.4	10.2	second	0	2072	67	5	3	2	enlarged	4.8064	6	1	0.503146	1	0.52891	0.365719	High	0.014945	High
5	10	30	BSO	Females	10	18	128	4.8	8.4	11.2	3.6	6.4	first	0	1507	145	3	3	0	enlarged	5.4816	2	13	0.815127	12	0.537418	0.857538	High	0.00787464	Low
18	38	31	Control	Females	6	14	134	6.2	9.8	14	3.6	7.8	first	0	400	100	5	4	1	reduced	4.608	3	12	0.468365	12	0.563798	-0.0458506	Low	0.0174598	High
29	61	32	BSO	Males	6	14	82	5.3	11.7	13.5	6.4	8.2	second	1	228	58	3	2	1	enlarged	3.57	7	2	0.82474	2	0.57179	-0.427818	Low	-0.339308	Low
23	46	33	BSO	Males	6	14	88	6.1	11.7	14.1	5.6	8	second	0	1418	48	5	1	4		4.0416	6	1	0.592147	1	0.581094	-0.252305	Low	-0.120543	High
28	58	34	Control	Males	6	14	84	4.4	11.3	14.5	6.9	10.1	second	0	1765	60	3	2	1	reduced	7.0656	6	1	0.451959	1	0.585056	0.759362	High	0.337875	High
53	97	35	Control	Females	7	15	113	5.6	8.2	11.4	2.6	5.8	first	1	2276	54	4	4	0	reduced	4.304	3	11	0.882345	11	0.58643	0.196179	High	-0.393573	Low
7	16	36	BSO	Males	4	12	127	4.1	10.8	14.3	6.7	10.2	first	1	1631	47	6	5	1	reduced	4.208	2	12	0.747384	12	0.590498	0.138141	High	0.00754606	High
10	24	37	Control	Females	6	14	122	5.4	11.7	15.1	6.3	9.7	first	0	388	156	2	1	1		4.4736	3	12	0.677647	12	0.601735	-0.59899	Low	-0.0499986	High
9	22	38	Control	Males	5	13	126	4.1	9.8	16.5	5.7	12.4	first	1	503	159	2	1	1	enlarged	6.6464	2	12	1.5767	12	0.612441	0.895138	High	-0.0217739	High
80	138	39	Control	Males	6	14	82	5.4	10.6	14.5	5.2	9.1	second	1	664	67	5	2	3		4.304	6	2	0.694538	2	0.614006	-0.136681	Low	-0.302974	Low
7	17	40	BSO	Males	6	14	88	5.7	11.4	14.2	5.7	8.5	second	1	1552	77	5	4	1	enlarged	4.2688	6	1	0.588855	1	0.614571	0.0664333	High	0.23272	High
34	68	41	Control	Females	4	12	85	4.9	11.6	15.4	6.7	10.5	second	1	1581	172	7	1	6		5.4944	7	2	0.613551	2	0.617407	0.849988	High	-0.0602723	High
9	23	42	Control	Males	6	14	88	6.2	14.8	19.5	8.6	13.3	second	1	1294	51	4	1	3		6.1376	6	1	0.494565	1	0.621558	0.0958448	High	-0.0972421	Low
9	22	43	BSO	Females	7	15	131	4.6	11.9	20.1	7.3	15.5	first	1	866	124	4	2	2	enlarged	4.672	2	12	1.00803	12	0.621717	-0.458558	Low	0.00320953	Low
58	101	44	Control	Males	6	14	125	4.7	11	12.9	6.3	8.2	first	1	2431	54	4	4	0	reduced	5.0496	3	11	0.478347	11	0.626624	0.0918477	High	-0.463108	Low
67	118	45	Control	Males	6	14	84	4.5	12.6	16	8.1	11.5	second	1	1192	51	2	2	0		4.6656	5	1	0.464435	1	0.64158	0.219767	High	-0.163373	Low
8	19	46	Control	Males	10	18	103	4.7	8.3	11.3	3.6	6.6	first	1	2513	203	4	2	2	reduced	2.759	2	12	0.424961	12	0.644692	-0.798207	Low	0.282209	High
18	39	47	Control	Males	6	14	86	6.5	11	12.9	4.5	6.4	second	0	1767	32	5	5	0	reduced	5.3056	6	2	0.888551	2	0.645457	-0.0855141	Low	-0.170909	Low
7	17	48	Control	Males	5	13	87	5.5	13.9	16.7	8.4	11.2	second	1	2689	88	5	3	2	reduced	5.0048	7	2	0.741797	2	0.657815	-0.10248	Low	-0.208812	Low
6	14	49	BSO	Males	5	13	87	4.4	13.7	16.8	9.3	12.4	second	1	2464	102	4	4	0		5.1328	7	2	0.756769	2	0.671206	0.395168	High	-0.21782	Low
60	105	50	Control	Females	5	13	82	5.3	10.4	12.8	5.1	7.5	second	1	1917	51	2	2	0	reduced	5.3312	7	14	1.02849	14	0.671805	-0.227086	Low	-1.00579	Low
66	115	51	BSO	Males	10	18	91	4.7	8.6	13.7	3.9	9	first	1	314	107	4	2	2	enlarged	2.7712	4	11	0.701348	11	0.677563	-0.34653	Low	-0.248095	Low
9	22	52	BSO	Females	5	13	131	4.2	11.2	17.4	7	13.2	first	1	1341	159	2	1	1	enlarged	6.16	2	12	0.637529	12	0.678063	1.02944	High	0.151133	High
37	75	53	Control	Males	10	18	99	4.4	7.5	11	3.1	6.6	first	1	1055	58	4	4	0	reduced	5.0148	1	13	0.744607	13	0.684597	0.368256	High	-0.758539	Low
9	22	54	Control	Females	13	21	131	6.2	10.8	15.4	4.6	9.2	first	0	1861	47	6	5	1	reduced	5.2736	2	12	0.575172	12	0.694549	-0.477662	Low	0.193242	High
6	14	55	Control	Males	6	14	86	6.4	11.6	14.9	5.2	8.5	second	1	2691	51	4	1	3		4.5536	6	2	0.885898	2	0.702568	-0.520527	Low	-0.137747	Low
6	13	56	Control	Males	2	10	99	4.3	12.5	16.5	8.2	12.2	first	1	1157	98	5	1	4	enlarged	4.1088	2	12	0.563326	12	0.709432	-0.368396	Low	0.202967	High
34	68	57	BSO	Females	5	13	86	5.2	10.6	13.9	5.4	8.7	second	1	820	42	4	2	2	enlarged	4.1632	10	3	0.713009	3	0.715798	0.539285	High	-0.918205	Low
6	13	58	BSO	Females	4	12	106	5.1	11.9	15.4	6.8	10.3	first	1	2142	25	5	4	1	enlarged	4.192	2	12	0.486724	12	0.717131	0.335509	High	0.222255	High
9	23	59	Control	Males	6	14	88	5.5	11.9	14.7	6.4	9.2	second	0	670	43	5	3	2	enlarged	5.7184	6	1	0.833426	1	0.71731	-0.323355	Low	0.150535	High
27	54	60	Control	Females	6	14	116	4.3	10.4	14.4	6.1	10.1	first	1	1161	107	4	2	2	enlarged	3.7086	1	13	1.58812	13	0.743239	-0.210879	Low	-0.666478	Low
6	14	61	Control	Females	5	13	88	4.9	12.3	15.8	7.4	10.9	second	1	422	179	4	3	1		4.0488	9	3	0.825187	3	0.75637	-0.629548	Low	-1.11753	Low
27	54	62	Control	Males	7	15	110	5.2	9.8	12.9	4.6	7.7	first	0	381	47	4	2	2	enlarged	3.7884	1	11	0.822433	11	0.777778	-0.131079	Low	-0.0281595	High
63	111	63	Control	Females	4	12	97	4.2	9.8	14.3	5.6	10.1	second	1	2429	39	3	2	1	enlarged	4.9632	7	2	0.894754	2	0.777832	-0.355859	Low	0.0385904	High
2	5	64	Control	Males	7	15	85	5.9	10.4	13.7	4.5	7.8	second	0	357	49	4	3	1	reduced	3.4016	7	2	0.666643	2	0.791923	-0.923391	Low	0.168884	High
35	71	65	BSO	Males	4	12	84	4.2	11	13	6.8	8.8	second	1	2718						3.5488	7	2	0.681006	2	0.793059	-0.296059	Low	0.181968	High
58	101	66	BSO	Females	5	13	129	4.1	10.4	13.9	6.3	9.8	first	1	962	54	3	3	0	reduced	4.4226	3	11	0.839552	11	0.7935	0.0855523	High	-0.0433595	Low
62	109	67	Control	Males	6	14	84	5.7	10	12.7	4.3	7	second	1	1826	63	8	3	5	reduced	4.048	6	1	0.594983	1	0.796198	-0.22928	Low	0.535945	High
36	73	68	Control	Females	6	14	102	4.8	9.3	12.7	4.5	7.9	first	1	740	54	4	3	1	enlarged	3.192	1	13	1.33281	13	0.799969	-0.627579	Low	-0.667019	Low
28	58	69	BSO	Males	6	14	84	5	11.6	14.9	6.6	9.9	second	0	301	71	5	3	2	enlarged	5.6832	9	4	0.57511	4	0.803582	0.393446	High	-0.976965	Low
38	78	70	Control	Males	10	18	123	4.8	8.5	12.5	3.7	7.7	first	0	394	54	4	3	1	enlarged	3.9392	1	13	1.165	13	0.812181	-0.181037	Low	-0.543406	Low
40	81	71	Control	Males	4	12	82	4.1	14.1	18.3	10	14.2	second	1	1789	88	5	2	3	enlarged	6.1056	7	2	1.22613	2	0.813127	0.180186	High	0.205134	High
51	95	72	Control	Males	10	18	97	5.5	8.7	12.6	3.2	7.1	first	1	1586	135	4	4	0	enlarged	3.7312	3	11	0.734449	11	0.813197	-0.176056	Low	-0.26272	Low
53	98	73	BSO	Males	6	14	84	5	10.3	13.8	5.3	8.8	second	1	2526	91	3	2	1	enlarged	3.0144	9	4	0.715577	4	0.814675	-0.395666	Low	-0.81175	Low
65	113	74	Control	Males	8	16	93	4	8	13.2	4	9.2	first	1	1801	131	4	3	1	reduced	5.152	4	11	0.735559	11	0.834896	0.318374	High	-0.0689035	Low
66	115	75	Control	Males	8	16	91	5.4	8.6	12.6	3.2	7.2	first	1	2272	58	4	4	0	reduced	3.3408	4	11	0.998083	11	0.840717	-0.397634	Low	0.148691	High
34	67	76	Control	Females	8	16	128	5.2	10.8	14.7	5.6	9.5	first	1	1605	156	5	3	2	enlarged	3.0534	1	10	0.800884	10	0.854874	-0.425005	Low	-0.45774	Low
77	134	77	Control	Females	6	14	107	5.7	10.6	14	4.9	8.3	second	1	429	79	5	4	1	enlarged	3.5264	10	3	1.14522	31	0.867212	-0.775526	Low	-1.03933	Low
9	23	78	BSO	Males	5	13	87	5.3	14	18.6	8.7	13.3	second	1	1153	39	5	1	4	enlarged	6.8832	7	2	1.08372	2	0.876238	1.17794	High	-0.0285365	High
34	67	79	BSO	Females	6	14	126	4.1	11.9	15	7.8	10.9	first	1	2189	108	3	1	2		2.5872	1	10	0.896752	10	0.87826	-0.270501	Low	-0.404582	Low
10	24	80	Control	Females	6	14	120	4.8	10.2	13.7	5.4	8.9	first	0	440	40	4	3	1	reduced	6.4192	3	12	0.556522	12	0.887344	1.34661	High	0.65363	High
67	118	81	BSO	Males	4	12	84	4.3	13.4	15.6	9.1	11.3	second	1	1702	91	5	3	2	reduced	4.0096	6	2	0.590124	2	0.892068	0.0053144	Low	-0.112354	High
19	40	82	Control	Females	6	14	102	6.2	10.8	15.2	4.6	9	first	1	1849	135	4	4	0	enlarged	3.6	3	11	1.06899	11	0.893334	-0.70665	Low	-0.204838	Low
37	75	83	Control	Males	6	14	99	5.2	7.8	11.7	2.6	6.5	first	0	1483	156	3	3	0	reduced	5.3424	1	13	1.04428	13	0.896534	0.695856	High	-0.253052	Low
66	116	84	Control	Females	4	12	87	4.2	12.5	16.3	8.3	12.1	second	0	1767	67	5	2	3	reduced	4.5952	9	4	0.602557	4	0.908396	0.0546984	High	-0.715684	Low
62	109	85	BSO	Males	6	14	84	5.9	10.3	13.2	4.4	7.3	second	0	1765	71	5	3	2	enlarged	3.9616	6	1	0.928985	2	0.910141	0.305025	High	0.240836	High
3	6	86	Control	Females	5	13	78	4.6	13.8	17.8	9.2	13.2	second	1	421	135	6	3	3		5.4848	12	3	1.13288	3	0.910863	0.260467	High	-0.55353	Low
12	29	87	BSO	Females	7	15	93	5	12.8	17.3	7.8	12.3	first	0	359	182	5	5	0		5.9424	3	12	0.714265	12	0.936111	0.812734	High	0.665625	High
21	44	88	BSO	Females	4	12	85	4.8	11.8	14.6	7	9.8	second	0	1414	144	3	1	2		4.032	7	2	0.711195	2	0.940501	-0.383861	Low	0.449144	High
9	23	89	Control	Males	4	12	86	3.9	12.9	16.5	9	12.6	second	1	2694	79	5	3	2	reduced	6.3648	6	2	0.943124	2	0.944824	0.323045	High	0.123573	High
69	121	90	BSO	Males	7	15	104	4.8	8	14.5	3.2	9.7	first	1	502	152	5	4	1		4.512	4	10	0.87238	11	0.947839	0.453892	High	0.326807	High
73	125	91	BSO	Males	4	12	115	4	11.6	13.3	7.6	9.3	first	1	1745	77	5	4	1	reduced	5.2332	4	10	0.911987	10	0.948534	0.951002	High	-0.35201	Low
53	98	92	Control	Males	8	16	84	6.9	10.4	14.4	3.5	7.5	second	1	2357	79	4	2	2	enlarged	4.7264	9	3	0.779434	3	0.951622	0.695629	High	-0.30106	Low
34	68	93	Control	Females	5	13	86	5.3	10.7	14.6	5.4	9.3	second	1	1664	32	5	5	0	reduced	2.9088	9	3	0.627355	3	0.957095	-1.05562	Low	-0.358496	Low
35	70	94	BSO	Males	7	15	122	6.1	10.7	13.9	4.6	7.8	first	1	1009	40	4	3	1	reduced	2.8686	1	14	0.967982	14	0.957182	-0.381208	Low	-0.3695	Low
1	1	95	BSO	Males	6	14	123	4.4	11	13.6	6.6	9.2	first	1	2517	61	4	2	2	enlarged	3.4848	2	13	1.06227	13	0.957261	-0.18363	Low	-0.288271	Low
37	75	96	BSO	Females	6	14	104	5.8	8.6	11.8	2.8	6	first	0	1483	189	4	3	1		5.12	1	13	0.982715	13	0.958405	1.09416	High	-0.1171	Low
40	81	97	BSO	Females	5	13	82	5.4	11	15.1	5.6	9.7	second	1	2849	107	4	3	1	enlarged	4.736	9	4	0.908198	4	0.978469	0.111279	High	-0.74005	Low
60	105	98	Control	Males	4	12	82	4	11.2	13.5	7.2	9.5	second	1	2344	86	3	2	1	reduced	4.7808	6	2	0.917212	2	0.986553	-0.493277	Low	0.707813	High
8	20	99	BSO	Females	6	14	87	4.8		14.9		10.1	second	1	285	91	4	3	1	reduced	3.1296	10	14	0.798753	14	0.988022	-0.486481	Low	-0.211991	Low
35	71	100	Control	Females	6	14	85	5.6	10.2	11.9	4.6	6.3	second	1	2684	35	3	1	2		4.2112	7	14	0.808501	14	0.99123	-0.254364	Low	-0.352318	Low
74	127	101	BSO	Females	6	14	89	5	11.4	15.2	6.4	10.2	second	0	305	28	4	3	1	enlarged	3.6416	10	3	0.948893	3	0.991771	-0.424953	Low	-0.399003	Low
73	125	102	BSO	Males	6	14	115	5.5	12.3	14.1	6.8	8.6	first	0	1850	54	4	3	1	reduced	4.4736	4	10	0.70064	10	0.995401	0.191402	High	-0.251417	Low
36	74	103	BSO	Females	5	13	88	5.3	11.9	14.3	6.6	9	second	1	2327	37	5	4	1	reduced	4.912	10	3	0.888283	3	1.00995	0.209424	High	-0.396706	Low
26	53	104	Control	Females	5	13	78	4.3	8.9	12.8	4.6	8.5	second	1	2067	174	7	7	0		4.2752	7	3	0.758622	3	1.02266	-0.110852	Low	-0.445625	Low
37	76	105	BSO	Males	5	13	83	5	11.3	12.8	6.3	7.8	second	1	1961	28	4	3	1	enlarged	3.7536	9	4	0.49083	4	1.02813	0.00355699	Low	-0.390441	Low
80	137	106	Control	Males	6	14	93	4.4	7.7	11.8	3.3	7.4	first	1	346	189	4	3	1		4.3806	4	10	1.00674	10	1.03633	0.462577	High	-0.275568	Low
31	64	107	BSO	Males	6	14	117	4.3	9.3	12.5	5	8.2	first	1	2706	54	3	3	0	enlarged	2.4696	1	10	0.988973	10	1.04528	-0.558733	Low	-0.223039	Low
50	92	108	Control	Females	8	16	96	4.1	6.6	12.2	2.5	8.1	first	1	1117	110	5	1	4	enlarged	3.952	2	13	0.925376	13	1.05631	-0.251928	Low	-0.125067	High
46	89	109	BSO	Females	6	14	89	4.6	10.2	13.2	5.6	8.6	second	1	1554	77	4	3	1	reduced	4.064	10	14	1.3753	14	1.05795	-0.0301457	Low	-0.203535	Low
28	57	110	Control	Females	8	16	130	4.9	9.8	13.1	4.9	8.2	first	0	396	163	5	3	2	enlarged	5.1912	1	10	1.36566	10	1.07057	0.457996	High	-0.234357	Low
21	43	111	BSO	Females	8	16	114	4.5	8	10.8	3.5	6.3	first	0	380	47	4	2	2	enlarged	4.0672	3	11	1.06808	11	1.07429	-0.0550392	Low	0.146185	High
36	73	112	BSO	Females	6	14	102	5.1	8.9	11.7	3.8	6.6	first	0	1730	58	4	4	0	reduced	3.4986	1	13	2.18023	13	1.08383	0.299725	High	-0.0463779	Low
53	97	113	Control	Females	6	14	114	6.1	9.6	13.3	3.5	7.2	first	1	996	82	4	2	2	enlarged	4.4516	3	11	0.910011	11	1.11567	0.343779	High	0.835606	High
26	53	114	Control	Females	7	15	78	4.5	8.1	13.5	3.6	9	second	1	2089	58	4	1	3		3.8112	7	3	1.18153	3	1.11611	-0.574852	Low	-0.254371	Low
60	104	115	Control	Females	6	14	94	4.8	7.4	13	2.6	8.2	first	1	253						5.136	3	11	0.796691	11	1.11621	0.589804	High	0.153011	High
25	51	116	Control	Females	6	14	101	4.7	11.2	13.4	6.5	8.7	second	1	446	67	4	2	2	enlarged	7.1072	7	14	1.72181	14	1.12357	0.553734	High	-0.485965	Low
1	1	117	Control	Females	5	13	129	4.6	9.8	13.7	5.2	9.1	first	1	1644	54	5	5	0	reduced		2	13	1.18086	13	1.12766
37	75	118	BSO	Males	8	16	99	4.9	7.9	11.6	3	6.7	first	1	1519	98	5	5	0	enlarged	2.1084	1	13	1.25928	13	1.12996	-1.91744	Low	0.238436	High
74	127	119	BSO	Females	6	14	87	4.9	11	14.3	6.1	9.4	second	1	1882	84	5	3	2	enlarged	5.52	7	3	0.896682	3	1.1426	1.05366	High	-0.089878	Low
25	50	120	BSO	Males	6	14	85	5	9.8	14.2	4.8	9.2	first	1	1751	175	6	3	3		3.99	1	13	1.35337	13	1.15005	0.117733	High	0.022466	High
63	111	121	Control	Females	6	14	99	4.8	10.9	14.1	6.1	9.3	second	1	1070	177	4	4	0		5.216	10	14	1.02654	14	1.1535	0.296733	High	-0.127553	Low
2	5	122	BSO	Females	6	14	85	5.5	12.1	15.6	6.6	10.1	second	1	2206	93	4	2	2	reduced	4.4224	7	14	1.24113	14	1.15956	0.718114	High	-0.0189929	Low
40	81	123	BSO	Females	6	14	83	6	11.8	16	5.8	10	second	1	2253	91	3	2	1		4.9728	7	3	1.17334	3	1.16621	-0.33191	Low	-0.15396	Low
73	125	124	Control	Females	4	12	120	3.9	12	13.9	8.1	10	first	1	3176	72	5	1	4		4.1344	4	10	1.03617	10	1.17249	-0.768502	Low	0.108778	High
29	60	125	BSO	Males	6	14	107	4.4	10.8	12.6	6.4	8.2	first	0	1410	25	5	4	1	enlarged	3.2508	1	10	1.03704	10	1.17352	-0.468919	Low	-0.037428	High
51	95	126	Control	Males	8	16	97	4.4	8.1	12	3.7	7.6	first	0	368	44	1	1	0		4.0704	2	13	1.53448	13	1.17757	0.381356	High	-0.041199	Low
21	44	127	BSO	Females	6	14	87	5.6	10.9	13.5	5.3	7.9	second	0	3110	58	5	2	3		4.3072	10	4	0.975556	4	1.17849	0.291131	High	-0.376079	Low
42	83	128	BSO	Females	6	14	112	5.4	10.6	15	5.2	9.6	first	1	1070	162	6	4	2	reduced	4.3168	2	13	1.35579	13	1.18525	0.528876	High	0.0596061	Low
30	62	129	BSO	Females	5	13	119	4.7	10.6	13.8	5.9	9.1	first	0	385	56	8	4	4	enlarged	4.2462	1	10	1.06332	10	1.18713	0.231724	High	-0.00102773	Low
42	83	130	BSO	Males	4	12	107	5.2	12.8	17.2	7.6	12	first	0	378	54	3	3	0	enlarged	3.1712	2	13	1.31784	13	1.19382	-0.616724	Low	0.0762425	High
53	97	131	BSO	Females	6	14	114	3.9	9.3	13.2	5.4	9.3	first	0	1461	58	4	4	0	reduced	2.3944	3	11	0.929587	11	1.2027	-1.09272	Low	1.00667	High
29	60	132	Control	Males	6	14	105	4	10.5	13.5	6.5	9.5	first	0	405	110	5	5	0	reduced	4.8048	1	14	1.57128	14	1.23067	0.464376	High	0.0717008	High
36	74	133	Control	Females	6	14	87	4.6	10.4	12.5	5.8	7.9	second	1	1205	49	4	4	0	reduced	5.9712	7	3	1.12389	3	1.23181	0.248127	High	0.0472369	High
77	133	134	Control	Males	5	13	84	6.2	12.5	17.6	6.3	11.4	first	0	235						4.496	4	10	1.18409	10	1.23213	0.0265017	High	0.0665896	High
16	35	135	Control	Males	4	12	82	4.3	9.8		5.5		second	1	1584	98	5	1	4	enlarged	4.9984	7	2	1.0319	2	1.23705	-0.0722654	High	0.700007	High
40	80	136	BSO	Females	6	14	110	4.4	10.7	11.8	6.3	7.4	first	1	239						4.1696	1	13	1.56641	13	1.24454	0.197642	High	0.165214	High
2	4	137	BSO	Females	6	14	132	4.9	8.6	12	3.7	7.1	first	0	398						2.1632	2	13	0.000217442	13	1.25572	-0.771645	Low	0.181735	High
80	137	138	BSO	Males	6	14	93	5.7	8.9	12.9	3.2	7.2	first	1	1839	159	5	5	0	reduced	2.4192	4	10	1.13258	10	1.26378	-0.878118	Low	0.173747	High
28	57	139	BSO	Females	6	14	130	4	9.8	14.9	5.8	10.9	first	1	532	65	6	5	1	reduced	3.9648	1	10	1.83957	10	1.31367	-0.1477	Low	0.237356	High
62	108	140	BSO	Males	10	18	115	4.3	8.6	12.1	4.3	7.8	first	1	732	49	5	4	1	reduced	3.4496	4			10	1.32331	0.183798	High	0.086653	High
36	73	141	Control	Females	4	12	102	4.2	9.3	12.5	5.1	8.3	first	1	713	110	4	4	0	reduced	3.7254	1	13	1.56698	13	1.37398	-0.0941794	Low	0.508387	High
24	48	142	Control	Females	4	12	85	4.2	11.3	14.5	7.1	10.3	second	1	2270	98	3	1	2	enlarged	6.1952	7	14	1.20674	14	1.37816	0.689075	High	0.413053	High
31	65	143	BSO	Females	8	16	77	6.4	10.2	12.3	3.8	5.9	second	0	1757	63	4	3	1	reduced	4.432	7	14	1.5981	14	1.37889	-0.0442907	Low	0.278052	High
23	46	144	Control	Males	5	13	89	5.4	10.8	15.1	5.4	9.7	second	1	433	39	4	3	1	reduced	4.224	9	3	1.06798	3	1.3833	-0.294829	Low	-0.0386102	Low
77	132	145	Control	Males	5	13	132	4.5	12.1	15.1	7.6	10.6	first	1	1844	96	5	1	4	enlarged	3.7792	4	10	1.01371	10	1.38739	-0.31483	Low	0.235143	High
77	132	146	Control	Males	7	15	130	5.1	11.3	14.9	6.2	9.8	first	1	2541	56	6	4	2	reduced	4.1344	4	10	1.23655	10	1.39832	0.0403698	High	0.254744	High
27	55	147	Control	Females	4	12	83	4.2	11.1	14	6.9	9.8	second	1	2509	51	5	3	2	enlarged	4.0064	10	4	1.44023	4	1.42756	0.156581	High	-0.0737131	High
21	43	148	Control	Females	6	14	114	4.5	9.7	13	5.2	8.5	first	1	1572	107	5	3	2	enlarged	4.8032	3	11	0.544136	11	1.45869	0.0602563	High	0.871018	High
34	68	149	BSO	Females	4	12	85	4.2	11	14.4	6.8	10.2	second	1	1538	91	5	1	4	enlarged	2.8832	10	4		4	1.48066	-0.740715	Low	0.448703	High
80	138	150	BSO	Females	6	14	85	6	10.3	13.6	4.3	7.6	second	1	723	60	3	2	1	reduced	3.1328	10	4	0.831093	4	1.49098	-0.571594	Low	0.233091	High
16	35	151	BSO	Females	6	14	85	5.6	11	14.5	5.4	8.9	second	1	692	105	4	3	1	reduced	3.136	10	3	0.93721	3	1.50174	-0.914169	Low	0.0660711	Low
40	81	152	Control	Females	6	14	83	5.9	12.8	17.1	6.9	11.2	second	0	299	39	4	3	1	enlarged	6.5856	7	14	1.17526	14	1.50684	0.660186	High	0.604939	High
10	25	153	BSO	Females	5	13	88	4.6	13.3	16.7	8.7	12.1	second	1	1322	133	4	2	2	reduced	5.4816	7	3	1.07639	3	1.52424	0.139366	High	0.282844	High
19	40	154	Control	Males	4	12	95	4	9.7	15.4	5.7	11.4	first	1	1551	180	5	2	3	enlarged	4.6688	3	11	0.974604	11	1.56874	0.36215	High	1.09571	High
63	111	155	BSO	Males	6	14	98	5.8	8.5	13.3	2.7	7.5	second	1	405	63	4	3	1	reduced	4.2112	9	4	1.04894	4	1.57412	0.192834	High	0.300517	High
23	46	156	Control	Females	5	13	90	4	12	13.8	8	9.8	second	1	1155	116	5	3	2	reduced	5.4144	7	14	1.6174	14	1.57799	0.215582	High	0.4343	High
4	7	157	Control	Males	5	13	106	4.5	13.2	16.2	8.7	11.7	first	0	377	47	4	3	1	reduced	4.9504	2	13	1.81238	13	1.58831	0.192287	High	0.643486	High
26	53	158	Control	Females	8	16	77	4.2	8.1	12	3.9	7.8	second	1	1731	121	5	3	2	reduced	4.4576	7	3	1.20696	3	1.59554	0.0715476	High	0.620266	High
63	110	159	BSO	Males	6	14	89	4	8.5	13	4.5	9	first	1	1777	91	5	5	0	reduced	3.632	4	11	1.1903	11	1.6143	-0.081747	Low	1.11055	High
51	95	160	BSO	Females	8	16	102	4.9	9.1	12.2	4.2	7.3	first	1	2355	163	4	4	0	reduced	2.1984	2	31	0.0139264	13	1.61599	-0.86994	Low	0.746145	High
16	35	161	BSO	Females	4	12	83	3.9	9.5	15.3	5.6	11.4	second	1	1065	49	5	1	4		4.784	12	4	1.1104	4	1.62126	0.586904	High	0.0663575	Low
16	35	162	Control	Females	4	12	85	4.5	11.5	15.1	7	10.6	second	1	2276	98	5	4	1	reduced	5.4048	7	14	1.08064	14	1.67807	0.334135	High	0.49626	High
76	129	163	Control	Males	7	15	84	4.6	10.4	13.4	5.8	8.8	first	1	2264	82	4	2	2	enlarged	5.3088	4	10	0.951017	10	1.68405	0.213078	High	0.511543	High
10	24	164	BSO	Females	8	16	120	3.9	9.9	13.8	6	9.9	first	1	2519	54	2	1	1		4.3136	3	12	0.917571	31	1.68776	-0.138285	Low	0.0983556	High
27	55	165	BSO	Females	6	14	83	5.8	10.7	14	4.9	8.2	second	1	1735	88	5	3	2	reduced	2.7488	7	14	1.51198	14	1.69579	-0.880106	Low	0.717162	High
10	25	166	Control	Females	4	12	89	4.4	12.2	15.8	7.8	11.4	second	0	122						6.0736	10	4	1.04737	4	1.72272	0.510453	High	0.410468	High
23	46	167	BSO	Females	5	13	90	5.3	12	14.8	6.7	9.5	second	1	2078	56	3	2	1	reduced	4.5472	10	3	0.957502	3	1.81312	0.368878	High	0.682405	High
76	129	168	BSO	Females	6	14	90	4.2	8.9	12.2	4.7	8	first	1	499						4.7904	4	10	1.01913	10	1.86667	0.315382	High	0.801635	High
23	45	169	BSO	Females	6	14	98	6.7	11.1	13.8	4.4	7.1	first	1	1613	49	5	2	3	enlarged	3.8136	1	13	2.41688	13	1.89932	0.0392483	Low	1.03311	High
62	108	170	BSO	Females	6	14	120	4.1	7.7	12.5	3.6	8.4	first	0	630	30	4	4	0	reduced	2.6412	4	11	0.740212	31	2.0074	-0.624602	Low	0.517529	High
9	23	171	BSO	Females	6	14	89	5.8	12.3	14.2	6.5	8.4	second	0	1139	39	5	4	1	reduced	4.9728	10	4	1.04653	4	2.30527	-0.332668	Low	1.12013	High
6	14	172	BSO	Males	4	12	88	4.3	15.2	17.8	10.9	13.5	second	1	2695	133	4	2	2	reduced	4.6944	11	3		3	2.50189	0.333521	High	1.89565	High
60	104	173	BSO	Females	6	14	94	4.3	6.9	11.8	2.6	7.5	first	1	1593	77	2	1	1		2.8832	4	11	0.796632	31	2.59287	-0.742293	Low	1.14232	High
25	51	174	BSO	Females	5	13	100	4.7	10	14.3	5.3	9.6	second	1	2378	70	5	5	0	reduced	6.1024	10	3	0.528108	3	2.63593	0.56943	High	1.76473	High
59	102	175	Control	Males	6	14	84	5.4	9.5	12.3	4.1	6.9	second	1	2441	39	3	2	1	enlarged	6.8754	10	4	1.00364	4	2.82597	0.944554	High	1.69056	High
67	118	176	BSO	Females	5	13	84	3.9	12.5	15.9	8.6	12	second	1	533	56	5	3	2	enlarged	3.4688	10	4	0.723714	4	3.05362	-0.419903	Low	1.97039	High
51	96	177	Control	Females	6	14	87	5.3	12.4	14.2	7.1	8.9	second	1	1567	88	5	2	3	enlarged	2.079	9	3	0.755495
25	51	178	BSO	Females	6	14	101	5	10.7	14	5.7	9	second	0	134						6.416	12	4	0.816644	4
69	121	179	Control	Females	8	16	110	5.5	7.6	11.8	2.1	6.3	first	0	1840	82	5	3	2	reduced	5.2416	4
12	29	180	Control	Females	6	14	94	4.3	11.8	17.7	7.5	13.4	first	1	2132	54	3	3	0	reduced	4.0992	8
18	39	181	Control	Females	4	12	85	4.3	12.1	14.2	7.8	9.9	second	1	2463	51	4	1	3		4.7082	10
2	5	182	BSO	Females	6	14	87	5.3	12.2	16.4	6.9	11.1	second	0	1078	63	5	4	1	enlarged	4.1216	9
28	58	183	Control	Males	7	15	85	5.5	10.9	15.8	5.4	10.3	second	1	1163	63	5	4	1	enlarged	5.7216	6
